# Supplementary material for: Enhancing Gluten-Free Muffins with Milk Thistle Seed Proteins: Evaluation of Physicochemical, Rheological, Textural, and Sensory Characteristics
Source: Foods. 2024 Aug 15;13(16):2542. doi: 10.3390/foods13162542 (PMC11353771; doi:10.3390/foods13162542)
Supplement: Supplementary file 1 [file foods-13-02542-s001.zip]

Archive with 1 entries (1 files):
- foods-3134979-supplementary.pdf
